# Supplementary material for: Synthesis of Ordered Mesoporous Molecular Sieve-Supported Cobalt Catalyst via Organometallic Complexation for Propane Non-Oxidative Dehydrogenation
Source: Nanomaterials (Basel). 2024 Jun 30;14(13):1132. doi: 10.3390/nano14131132 (PMC11243594; doi:10.3390/nano14131132)
Supplement: Supplementary file 1 [file nanomaterials-14-01132-s001.zip]

Archive with 1 entries (1 files):
- nanomaterials-3060133-supplementary.pdf
